# Supplementary material for: The serine protease inhibitor HAMpin-1 produced by the ectoparasite Hyalomma anatolicum salivary gland modulates the host complement system
Source: J Biol Chem. 2024 Aug 17;300(9):107684. doi: 10.1016/j.jbc.2024.107684 (PMC11417211; doi:10.1016/j.jbc.2024.107684)
Supplement: Sheet S1 [file mmc1.xlsx]

## Sheet: Sheet S1
	Sheet S1: List of HaSGE pulldown proteins with Complement proteins
C2	ID	Description	Peptides	Unique peptides	Sequence coverage (%)	Mol. Weight (kDa)
	tig00003432.p1	uncharectarized	1	1	3	39.1
	tig00000375.p1	GTP-binding protein SAR1b	1	1	4	21.8
	tig00000529.p1	Dynein, cytoplasmic 1, intermediate chain 2a	1	1	1	75.4
	tig00003857.p1	Zinc transporter ZIP10;	1	1	1	82.9
	tig00001407.p1	Mitochondrial import inner membrane translocase subunit Tim21	1	1	6	14.4
	tig00001012.p1	afadin	0	1	1	185.5
	tig00002304.p1	Ceramide kinase	1	1	2	62
	tig00002596.p1	uncharectarized	1	1	2	45.9
	tig00001242.p1	Succinate--CoA ligase [ADP-forming] subunit beta	1	1	3	43.7
	tig00002052.p5	ATP synthase subunit alpha, mitochondrial	1	1	14	11.9
C3	tig00000007.p1	Ras-related protein Rap-1b	1	1	5	24.3
	tig00000042.p1	heterogeneous nuclear ribonucleoprotein A1	4	4	15	53.8
	tig00000181.p1	Scoloptoxin SSD14	2	2	6	66.1
	tig00000278.p1	Reprolysin (M12B) family zinc metalloprotease)	1	1	3	39.9
	tig00000296.p1	Aconitate hydratase, mitochondrial	1	1	1	85.1
	tig00000327.p1	Isocitrate dehydrogenase	1	1	7	46.3
	tig00000382.p1	ADP-ribosylation factor 1 isoform X2	2	2	12	25.8
	tig00000484.p1	Zinc finger RNA-binding protein	1	1	17	19.6
	tig00000514.p1	Structure-specific endonuclease subunit SLX4	1	1	1	121
	tig00000518.p1	Eukaryotic translation initiation factor 2 subunit 2	1	1	4	28.6
	tig00000537.p1	Serine/threonine-protein phosphatase 4 regulatory subunit 2-B	1	1	3	54.5
	tig00000541.p1	Fermitin family homolog 2	1	1	3	77.7
	tig00000545.p1	Phosphoenolpyruvate carboxykinase, cytosolic	1	1	7	71.6
	tig00000570.p5	eukaryotic translation initiation factor 5B-like	1	1	9	21.4
	tig00000582.p1	Charged multivesicular body protein 4b	1	1	3	24.9
	tig00000587.p1	uncharectarized	1	1	4	26.4
	tig00000854.p1	Golgin subfamily A member 4	1	1	1	160.7
	tig00001021.p1	Calcium uptake protein 1 homolog, mitochondrial	1	1	12	35.3
	tig00001050.p2	NPC intracellular cholesterol transporter 1	1	1	3	66.3
	tig00001095.p2	Dolichyl-diphosphooligosaccharide--protein glycosyltransferase subunit 2	1	1	2	30
	tig00001115.p5	Heterogeneous nuclear ribonucleoprotein A1, A2/B1 homolog	1	1	25	12.6
	tig00001145.p1	Phosphofurin acidic cluster sorting protein 2	1	1	3	52.4
	tig00001153.p1	cubilin	1	1	2	48.1
	tig00001261.p1	Inner nuclear membrane protein Man1	1	1	2	73.9
	tig00001295.p1	Myelin expression factor 2	1	1	11	49.5
	tig00001307.p1	Zinc finger protein ZPR1	1	1	4	38.2
	tig00001357.p1	Exportin-T	1	1	4	38.2
	tig00001408.p1	CTP synthase 1	1	1	6	79.9
	tig00001507.p1	Divergent protein kinase domain 2A	1	1	6	28.8
	tig00001513.p1	Heterogeneous nuclear ribonucleoprotein H	1	1	5	44.5
	tig00001611.p1	NADH dehydrogenase	1	1	3	39.1
	tig00001621.p1	tropomyosin isoform	1	1	4	29
	tig00001746.p1	Replication factor A protein 1	1	1	2	49.5
	tig00001763.p1	T-complex protein 1 subunit delta	1	1	1	57.4
	tig00001770.p1	endoplasmin	2	2	3	89.8
	tig00001836.p1	Serine/threonine-protein phosphatase 4 regulatory subunit 2-B	1	1	4	48.7
	tig00001938.p2	Pre-B-cell leukemia transcription factor 2 or Homeobox protein pbx2	1	1	39	13.2
	tig00002027.p1	Nuclear-associated protein	1	1	2	64.4
	tig00002073.p1	Elongation factor G, mitochondrial	1	1	4	86
	tig00002121.p2	Scoloptoxin SSD14	1	1	3	33.8
	tig00002199.p1	Nuclear protein localization protein 4 homolog	1	1	2	60.7
	tig00002242.p1	Vesicle transport v-SNARE	1	1	14	25.8
	tig00002255.p1	NO hits	1	1	11	25.7
	tig00002272.p1	Inhibitor of growth protein 5, 4	1	1	8	18.3
	tig00002296.p1	U3 small nucleolar RNA-interacting protein 2	1	1	6	31.7
	tig00002386.p1	Serine/arginine-rich splicing factor	1	1	4	24.9
	tig00002440.p1	NF-kappa-B essential modulator	1	1	5	34.7
	tig00002467.p1	Gem-associated protein 2	1	1	11	34.8
	tig00002475.p1	Choline dehydrogenase	1	1	7	42.6
	tig00002598.p1	Serine protease inhibitor	1	1	2	42.3
	tig00002616.p1	E3 ubiquitin-protein ligase Bre1	1	1	1	116
	tig00002702.p1	cubilin	1	1	5	96.7
	tig00002706.p1	Ubiquitin-related	1	1	19	46.4
	tig00002756.p1	uncharacterized protein	1	1	4	35.3
	tig00002768.p2	RanBP-type and C3HC4-type zinc finger-containing protein 1	1	1	5	31.1
	tig00002934.p2	NO hits	1	1	12	11.2
	tig00002976.p1	zinc finger protein 318-like isoform X8	1	1	2	82.8
	tig00003002.p1	Serine/threonine-protein kinase receptor R4	1	1	2	52
	tig00003066.p1	Protein FAM151B [Homo sapiens]	1	1	13	32.9
	tig00003188.p1	Ethanolamine-phosphate phospho-lyase	1	1	4	54.7
	tig00003207.p4	Gem-associated protein 2	1	1	6	18.4
	tig00003251.p2	Fanconi anemia group A protein	1	1	10	18.3
	tig00003263.p1	Ribosome maturation protein SBDS	1	1	4	28.4
	tig00003295.p1	zinc metalloproteinase	2	2	9	54.6
	tig00003325.p1	DNA replication licensing factor Mcm3	1	1	1	82.1
	tig00003349.p1	Protein argonaute-1	1	1	6	41.2
	tig00003480.p1	DnaJ homolog subfamily B member 11	1	1	7	41.3
	tig00003532.p1	60 kDa lysophospholipase	1	1	3	72.8
	tig00003598.p1	DnaJ homolog subfamily C member 1	1	1	2	54.7
	tig00003673.p1	Signal recognition particle 68 kDa protein	1	1	3	35.5
	tig00003700.p2	Cytochrome P450 4V2	1	1	5	18.6
	tig00003774.p1	Escargot/snail protein homolog	1	1	3	39.1
	tig00003817.p1	Phosphatidylinositol 3-kinase catalytic subunit type 3	1	1	1	104.2
	tig00003876.p2	Putative elongator complex protein 1	1	1	21	22.3
	tig00003887.p1	26S proteasome non-ATPase regulatory subunit 3	1	1	1	57.2
	tig00004080.p2	GPI ethanolamine phosphate transferase 2	1	1	14	34.5
	tig00001084.p1	tubulin alpha-1 chain	3	2	8	50
	tig00003940.p1	tubulin alpha-1c chain	2	2	6	53
	tig00001859.p1	heat shock	2	1	9	39.6
	tig00001908.p1	pre-mRNA-processing-splicing factor 8	1	1	1	160.3
	tig00002960.p3	Histone H2B [Drosophila melanogaster]	1	1	7	14.3
	tig00001808.p5	Heat shock protein HSP 90-alpha A2	1	1	7	19
	tig00001014.p1	Pyruvate kinase PKM	1	1	2	59.2
	tig00001454.p1	zinc metalloproteinase	1	1	3	53.4
	tig00000136.p1	Alpha-actinin	1	1	2	103.1
	tig00003432.p1	uncharectarized	1	1	3	39.1
	tig00000375.p1	GTP-binding protein SAR1b	1	1	4	21.8
	tig00000529.p1	Dynein, cytoplasmic 1, intermediate chain 2a	1	1	1	75.4
	tig00003857.p1	Zinc transporter ZIP10;	1	1	1	82.9
	tig00001407.p1	Mitochondrial import inner membrane translocase subunit Tim21	1	1	6	14.4
	tig00001012.p1	afadin	0	1	1	185.5
	tig00002304.p1	Ceramide kinase	1	1	2	62
	tig00000714.p1	golgin	1	1	5	34.2
	tig00001436.p1	uncharectarized/ zinc finger protein 346-like	1	1	1	148.9
	tig00001047.p3	golgin	1	1	5	34.2
	tig00001179.p1	DnaJ homolog subfamily B member 6	1	1	17	29.8
	tig00000540.p1	Ribosome production factor 2 homolog	1	1	7	30.8
	tig00003516.p1	Nucleotide exchange factor SIL1	1	1	5	38.7
	tig00000239.p2	Histone H3.3	1	1	3	22.4
	tig00003255.p1	leucine-rich repeat-containing protein 15	1	1	3	56.5
C4	tig00001012.p1	afadin	0	1	1	185.5
	tig00002304.p1	Ceramide kinase	1	1	2	62
	tig00003686.p1	maspardin	1	1	7	32.7
	tig00000626.p1	mucin-5AC-like protein	1	1	1	117
	tig00001047.p3	golgin	1	1	5	34.2
	tig00000234.p1	protein strawberry notch homolog 1 isoform X1, hypothetical	1	1	3	68.5
	tig00002625.p1	hypothetical protein	1	1	18	11.4
	tig00003634.p1	phosphoglucomutase-2-like	1	1	2	67
C5	tig00003857.p1	Zinc transporter ZIP10;	1	1	1	82.9
	tig00001407.p1	Mitochondrial import inner membrane translocase subunit Tim21	1	1	6	14.4
	tig00001012.p1	afadin	0	1	1	185.5
	tig00002304.p1	Ceramide kinase	1	1	2	62
	tig00003686.p1	maspardin	1	1	7	32.7
	tig00000626.p1	mucin-5AC-like protein	1	1	1	117
	tig00000714.p1	golgin	1	1	5	34.2
	tig00001436.p1	uncharectarized/ zinc finger protein 346-like	1	1	1	148.9
	tig00001047.p3	golgin	1	1	5	34.2
	tig00001179.p1	DnaJ homolog subfamily B member 6	1	1	17	29.8
	tig00000540.p1	Ribosome production factor 2 homolog	1	1	7	30.8
	tig00003516.p1	Nucleotide exchange factor SIL1	1	1	5	38.7
	tig00000239.p2	Histone H3.3	1	1	3	22.4
	tig00003255.p1	leucine-rich repeat-containing protein 15	1	1	3	56.5
	tig00000033.p1	Protein disulfide-isomerase A3	1	1	2	55.2
	tig00000140.p2	Elongation factor 1-alpha 1	1	1	5	20.4
	tig00000277.p1	Ubiquitin-like-conjugating enzyme ATG3	1	1	4	26.6
	tig00000300.p1	Probable isocitrate dehydrogenase [NAD] subunit alpha, mitochondrial	1	1	6	41.1
	tig00000481.p1	Splicing factor, proline- and glutamine-rich	1	1	4	81.2
	tig00001215.p1	Glutathione S-transferase Mu 2	1	1	5	25.7
	tig00001606.p1	Lambda-crystallin homolog	1	1	7	34.7
	tig00001848.p1	28S rRNA (cytosine-C(5))-methyltransferase	1	1	4	36.7
	tig00001886.p1	Probable methylmalonate-semialdehyde dehydrogenase [acylating]	1	1	6	57
	tig00002087.p1	Polyribonucleotide nucleotidyltransferase 1	1	1	2	84.6
	tig00002425.p1	Leucine-rich repeat-containing protein 57	1	1	10	26.6
	tig00002459.p1	Phosphate carrier protein, mitochondrial	1	1	2	44.4
	tig00002974.p1	3 small nucleolar RNA-associated protein 4 homolog	1	1	6	71.7
	tig00003240.p1	BTB/POZ domain-containing protein 17-like	1	1	9	13.8
	tig00003337.p5	Probable ATP-dependent RNA helicase DHX35	1	1	14	13.7
	tig00003464.p1	Myotubularin-related protein 2	1	1	2	73.8
	tig00003569.p1	Lipase maturation factor 1	1	1	3	65.6
	tig00003966.p1	DnaJ homolog subfamily C member 28	1	1	2	43
	tig00004082.p1	FAST kinase domain-containing protein 1	1	1	6	70.7
	tig00000025.p1	Sodium/potassium-transporting ATPase subunit alpha	2	2	4	114.3
	tig00000950.p1	Heat shock 70	1	1	2	78.8
