# Supplementary material for: The serine protease inhibitor HAMpin-1 produced by the ectoparasite Hyalomma anatolicum salivary gland modulates the host complement system
Source: J Biol Chem. 2024 Aug 17;300(9):107684. doi: 10.1016/j.jbc.2024.107684 (PMC11417211; doi:10.1016/j.jbc.2024.107684)
Supplement: Sheet S2 [file mmc2.xlsx]

## Sheet: All 54 proteins
Sheet S2: List of all 54 proteins identified in LC-MS/MS analysis of NBS pull down
S.No	Accession	Proteins	Peptides	Unique peptides	Coverage	Mol. Weight (kDa)
1	A0A3Q1LUK9	Complement component 4 binding protein alpha	3	3	8	64.1
2	A0A3Q1MGP1	Complement C1r	5	5	14	81.2
3	A0A3Q1MP45	Complement factor H	6	6	7	140.9
4	C4T8B4	Pentraxin family member	1	1	11	25.3
5	E1BH06	Complement component 4A	37	12	36	192.7
6	F1MJ12	Complement C1s	2	2	4	77.3
7	F1MMK9	Protein AMBP	1	1	2	53
8	F1MY85	Complement C5	24	24	23	188.7
9	F1N0I3	Coagulation factor V	5	5	4	239.4
10	G3N0S9	Sushi domain-containing protein	1	1	12	21.5
11	O02659	Mannose-binding protein C	1	1	8	26.5
12	P41361	Antithrombin-III	9	9	29	52.3
13	Q2UVX4	Complement C3	61	61	52	187.1
14	Q5E9E3	Complement C1q subcomponent subunit A	4	4	29	25.8
15	A0A3Q1LVV7	Fibrinogen alpha chain	1	1	2	89.8
16	A0A452DHZ3	Serpin family A member 5	2	2	8	43.5
17	A6QPP2	SERPIND1 protein	1	1	2	55.2
18	A8YXZ2	C8G protein	1	1	9	25.3
19	E1B6Z6	Lipocalin 2	1	1	8	23
20	E1BCJ2	Complement factor H related 5	1	1	2	73.6
21	E1BMJ0	Serpin family G member 1	2	2	8	51.7
22	F1MM86	Complement component C6	1	1	2	104.5
23	Q1JPD0	Complement component 8, alpha polypeptide (Fragment)	1	1	7	32.6
24	Q1RMH5	C1QC protein (Fragment)	1	1	5	29
25	Q3MHN2	Complement component C9	3	3	9	62
26	Q7SIH1	Alpha-2-macroglobulin	2	2	2	167.5
27	Q29437	Primary amine oxidase, liver isozyme	3	3	6	84.7
28	Q2KIS7	Tetranectin OS=Bos taurus	2	2	17	22.1
29	Q2KIU3	Protein HP-25 homolog 2	2	2	13	22.9
30	Q2KIV9	Protein HP-25 homolog 2	2	2	13	22.9
31	Q32L76	Serum amyloid A-4 protein	1	1	9	14.7
32	Q3Y5Z3	Adiponectin	1	1	4	26.1
33	Q5GN72	Alpha-1-acid glycoprotein	2	2	13	23.1
34	Q6B411	Lysozyme C, milk isozyme	1	1	8	16.8
35	F1MIW8	Desmoglein 1 OS=Bos taurus	1	1	1	112.3
36	F1MVK1	Uncharacterized protein	28	7	24	192.1
37	F1N3Q7	Apolipoprotein A4	6	6	19	52.3
38	G3X6N3	Serotransferrin	13	13	29	77.7
39	P01030	Complement C4 (Fragment)	11	1	17	101.8
40	P01045	Kininogen-2	2	2	3	68.7
41	P02070	Hemoglobin subunit beta	1	1	8	15.9
42	P19035	Apolipoprotein C-III	2	2	28	10.7
43	P23805	Conglutinin	4	4	16	38
44	A0A0A0MP92	Endopin 2	5	3	18	47
45	A0A0A0MPA0	Serpin domain-containing protein	4	1	12	46.9
46	A0A3Q1LLI6	Alpha-2-macroglobulin	2	2	3	156.2
47	A0A3Q1LNJ1	CUB and Sushi multiple domains 1	1	1	1	365.4
48	A0A3Q1LQ02	Vitamin D-binding protein	6	6	17	53.6
49	A0A3Q1LRP5	C3/C5 convertase	3	3	5	81.4
50	A0A3Q1LZ09	Inter-alpha-trypsin inhibitor heavy chain 4	4	4	6	100.6
51	A0A3Q1MU98	Complement C9	1	1	2	57.4
52	A0A452DI66	Prothrombin	3	3	8	70.5
53	A2I7N2	Serpin A3-6	2	1	8	46.4
54	E1BJF9	Serum amyloid A protein	6	6	32	19.6

## Sheet: uniq peptide >2
Sheet S2: List of twenty-one proteins with unique peptides more than 2
S.No	Accession	Proteins	Peptides	Unique peptides	Sequence coverage (%)	Mol. Weight (kDa)	STRING Id
1	A0A3Q1LUK9	Complement component 4 binding protein alpha	3	3	8	64.1	C4BPA
2	A0A3Q1MGP1	Complement C1r	5	5	14	81.2	C1R
3	A0A3Q1MP45	Complement factor H	6	6	7	140.9	CFH
4	E1BH06	Complement component 4A	37	12	36	192.7	C4A
5	F1MY85	Complement C5	24	24	23	188.7	C5
6	F1N0I3	Coagulation factor V	5	5	4	239.4	F5
7	P41361	Antithrombin-III	9	9	29	52.3	SERPINC1
8	Q2UVX4	Complement C3	61	61	52	187.1	C3
9	Q5E9E3	Complement C1q subcomponent subunit A	4	4	29	25.8	C1QA
10	Q3MHN2	Complement component C9	3	3	9	62	C9
11	Q29437	Primary amine oxidase, liver isozyme	3	3	6	84.7	SAO
12	F1MVK1	Uncharacterized protein	28	7	24	192.1	LOC107131209
13	F1N3Q7	Apolipoprotein A4	6	6	19	52.3	APOA4
14	G3X6N3	Serotransferrin	13	13	29	77.7	TF
15	P23805	Conglutinin	4	4	16	38	CGN1
16	A0A0A0MP92	Endopin 2	5	3	18	47	SERPINA3-7
17	A0A3Q1LQ02	Vitamin D-binding protein	6	6	17	53.6	GC
18	A0A3Q1LRP5	C3/C5 convertase	3	3	5	81.4	CFB
19	A0A3Q1LZ09	Inter-alpha-trypsin inhibitor heavy chain 4	4	4	6	100.6	ITIH4
20	A0A452DI66	Prothrombin	3	3	8	70.5	F2
21	E1BJF9	Serum amyloid A protein	6	6	32	19.6	LOC104968478
